# Supplementary material for: Swin Transformer Improves the IDH Mutation Status Prediction of Gliomas Free of MRI-Based Tumor Segmentation
Source: J Clin Med. 2022 Aug 8;11(15):4625. doi: 10.3390/jcm11154625 (PMC9369996; doi:10.3390/jcm11154625)
Supplement: Supplementary file 1 [file jcm-11-04625-s001.zip]

Archive with 1 entries (1 files):
- jcm-1836023-supplementary.pdf
